# Supplementary material for: Early-life bisphenol A exposure causes neuronal pyroptosis in juvenile and adult male rats through the NF-κB/IL-1β/NLRP3/caspase-1 signaling pathway: exploration of age and dose as effective covariates using an in vivo and in silico modeling approach
Source: Mol Cell Biochem. 2024 Jun 28;480(4):2301–30. doi: 10.1007/s11010-024-05039-4 (PMC11961519; doi:10.1007/s11010-024-05039-4)
Supplement: Supplementary file 1 — Supplementary file1 (XLSX 36 KB) [file 11010_2024_5039_MOESM1_ESM.xlsx]

## Sheet: Biochemical vs. Behavior 2nd
			IL-1β-PFC
	IL-1β-PFC	Pearson´s correlation	1
		Sig. (bilateral)		IL-1β-hip
	IL-1β-hip	Pearson´s correlation	.845*	1
		Sig. (bilateral)	0.034		IL-2-PFC
	IL-2-PFC	Pearson´s correlation	.899*	.983**	1
		Sig. (bilateral)	0.015	4.208E-04		IL-2-hip
	IL-2-hip	Pearson´s correlation	.882*	.988**	.997**	1
		Sig. (bilateral)	0.020	2.228E-04	1.152e-05		IL-12-PFC
	IL-12-PFC	Pearson´s correlation	.900*	.852*	.924**	.922**	1
		Sig. (bilateral)	0.015	0.031	0.008	0.009		IL-12-hip
	IL-12-hip	Pearson´s correlation	.913*	.951**	.990**	.986**	.964**	1
		Sig. (bilateral)	0.011	0.004	1.478E-04	3.13E-04	0.002		COX-2-PFC
	COX-2-PFC	Pearson´s correlation	.899*	.974**	.995**	.996**	.944**	.990**	1
		Sig. (bilateral)	0.015	0.001	3.726e-05	2.438e-05	0.005	1.635E-04		COX-2-hip
	COX-2-hip	Pearson´s correlation	.845*	.992**	.977**	.989**	.879*	.953**	.979**	1
		Sig. (bilateral)	0.034	0.0001034	0.001	1.78E-04	0.021	0.003	0.001		LC3A-PFC
	LC3A-PFC	Pearson´s correlation	-0.2452	0.3422	0.1646	0.1126	-0.04095	-0.3142	0.5834	0.2555	1
		Sig. (bilateral)	0.6396	0.5067	0.7553	0.8319	0.9386	0.5442	0.2242	0.6252		LC3A-hip
	LC3A-hip	Pearson´s correlation	0.08682	-0.0282	0.3259	0.0309	-0.6006	-0.0476	0.5498	-0.0001196	0.752	1
		Sig. (bilateral)	0.8701	0.9577	0.5285	0.9537	0.2074	0.9287	0.2584	0.9998	0.0846		LC3B-PFC
	LC3B-PFC	Pearson´s correlation	0.435	0.214	0.362	0.357	0.668	0.464	0.428	0.277	0.5121	0.4808	1
		Sig. (bilateral)	0.388	0.684	0.481	0.487	0.147	0.354	0.397	0.595	0.299	0.3344		LC3B-hip
	LC3B-hip	Pearson´s correlation	.830*	.811*	.886*	.853*	.854*	.905*	.866*	0.771	0.7422	0.974*	0.459	1
		Sig. (bilateral)	0.041	0.05	0.019	0.031	0.03	0.013	0.026	0.073	0.0911	0.001	0.359		Beclin-1-PFC
	Beclin-1-PFC	Pearson´s correlation	0.544	0.249	0.407	0.395	0.715	0.529	0.447	0.304	0.2521	0.2257	.910*	0.526	1
		Sig. (bilateral)	0.265	0.634	0.423	0.439	0.11	0.281	0.374	0.558	0.6299	0.6672	0.012	0.283		Beclin-1-hip
	Beclin-1-hip	Pearson´s correlation	0.589	0.59	0.703	0.693	.847*	0.779	0.718	0.607	0.3942	0.825	0.766	.809*	.802*	1
		Sig. (bilateral)	0.218	0.217	0.119	0.127	0.033	0.068	0.108	0.201	0.4393	0.0433	0.075	0.051	0.055		NLRP3-PFC
	NLRP3-PFC	Pearson´s correlation	.886*	.950**	.970**	.974**	.932**	.960**	.987**	.963**	0.1754	0.6628	0.472	.818*	0.435	0.676	1
		Sig. (bilateral)	0.019	0.004	0.001	0.001	0.007	0.002	2.404E-04	0.002	0.7396	0.1514	0.343	0.047	0.388	0.14		NLRP3-hip
	NLRP3-hip	Pearson´s correlation	.826*	.979**	.965**	.965**	.826*	.923**	.962**	.964**	0.6316	0.970*	0.249	.816*	0.209	0.564	.963**	1
		Sig. (bilateral)	0.043	0.001	0.002	0.002	0.043	0.009	0.002	0.002	0.1786	0.0013	0.634	0.047	0.691	0.244	0.002		NFkB-PFC
	NFkB-PFC	Pearson´s correlation	.947**	.942**	.983**	.970**	.937**	.985**	.979**	.931**	0.3832	0.5426	0.431	.929**	0.484	0.716	.957**	.937**	1
		Sig. (bilateral)	0.004	0.005	0.0004068	0.001	0.006	3.5E-04	0.001	0.007	0.4533	0.2659	0.394	0.007	0.331	0.11	0.003	0.006		NFkB-hip
	NFkB-hip	Pearson´s correlation	.888*	.987**	.997**	.999**	.924**	.985**	.998**	.988**	0.5929	0.971*	0.368	.853*	0.395	0.687	.980**	.970**	.973**	1
		Sig. (bilateral)	0.018	2.654E-04	1.24e-05	4.826e-07	0.008	3.5E-04	8.146e-06	0.0002032	0.2149	0.0012	0.474	0.031	0.438	0.132	0.001	0.001	0.001		OFT-No. of laps
	OFT-No. of laps	Pearson´s correlation	.9176**	.8678*	.8769*	.8873*	.8664*	.8835*	.8834*	.8987*	0.853*	0.5059	0.3173	0.652	0.458	0.5099	.8632*	0.7955	.8646*	.8865*	1
		Sig. (bilateral)	0.009	0.0251	0.0218	0.0183	0.0256	0.0196	0.0196	0.0149	0.0308	0.3059	0.54	0.1606	0.361	0.3014	0.0268	0.0584	0.0263	0.0186		OFT-Total distance
	OFT-Total distance	Pearson´s correlation	.918*	.868*	.877*	.887*	.866*	.884*	.883*	.899*	0.853*	0.5059	0.317	0.652	0.458	0.51	.863*	0.796	.865*	.886*	1.000**	1
		Sig. (bilateral)	0.01	0.025	0.022	0.01	0.026	0.02	0.02	0.015	0.0308	0.3059	0.54	0.161	0.361	0.301	0.027	0.058	0.026	0.019	0.0001		OFT-Peripheral distance
	OFT-Peripheral distance	Pearson´s correlation	.921**	.867*	.878*	.888*	.873*	.887*	.886*	.898*	0.8597*	0.5135	0.332	0.657	0.471	0.52	.866*	0.795	.868*	.888*	1.000**	1.000**	1
		Sig. (bilateral)	0.009	0.025	0.021	0.018	0.023	0.019	0.019	0.015	0.0281	0.2975	0.52	0.156	0.346	0.29	0.026	0.058	0.025	0.018	0.0001	0		OFT-Center distance
	OFT-Center distance	Pearson´s correlation	-0.569	-0.321	-0.471	-0.46	-0.754	-0.569	-0.528	-0.375	-0.754	-0.6556	-.986**	-0.569	-.935**	-.800*	-0.562	-0.348	-0.549	-0.47	-0.4335	-.434	-.448	1
		Sig. (bilateral)	0.239	0.536	0.346	0.358	0.083	0.238	0.281	0.464	0.0833	0.1575	2.731E-04	0.239	0.006	0.056	0.246	0.499	0.259	0.347	0.3904	0.39	0.373		OFT-Entry in center
	OFT-Entry in center	Pearson´s correlation	-0.68	-0.529	-.624	-0.636	-.839*	-0.686	-0.693	-0.604	-0.7994	-0.5499	-.887*	-0.529	-0.791	-0.702	-0.754	-0.556	-0.657	-0.648	-0.6493	-.649	-.660	-.817*	1
		Sig. (bilateral)	0.137	0.28	0.185	0.175	0.037	0.132	0.127	0.204	0.0563	0.2582	0.019	0.28	0.061	0.12	0.084	0.252	0.156	0.164	0.163	0.163	0.176	0.047		OFT-Entry in peripheral
	OFT-Entry in peripheral	Pearson´s correlation	0.744	0.349	.493	0.467	0.731	0.594	0.513	0.382	0.8698*	0.5838	0.733	0.593	.908*	0.644	0.492	0.301	0.599	0.471	0.6254	.625	.635	.749	-0.714	1
		Sig. (bilateral)	0.09	0.497	0.321	0.35	0.098	0.214	0.298	0.455	0.0243	0.2238	0.097	0.215	0.012	0.167	0.321	0.562	0.209	0.346	0.1842	0.184	0.174	0.087	0.111		OFT-Center/ total time
	OFT-Center/ total time	Pearson´s correlation	-.863*	-0.696	-.802*	-0.766	-.856*	-.837*	-.808*	-0.675	-0.9063*	-0.920**	-0.649	-.928**	-0.649	-0.757	-.808*	-0.744	-.889*	-0.777	-0.6281	-.628	-.636	-.925**	.705	-.731	1
		Sig. (bilateral)	0.027	0.125	0.055	0.076	0.029	0.038	0.052	0.141	0.0128	0.0093	0.163	0.007	0.163	0.081	0.052	0.09	0.018	0.069	0.1817	0.182	0.291	0.008	0.117	0.099		EPM-Duration to reach exit end
	EPM-Duration to reach exit end	Pearson´s correlation	0.593	0.264	0.391	0.39	0.679	0.477	0.461	0.339	0.757	0.4155	.905*	0.379	.852*	0.559	0.527	0.292	0.475	0.406	0.5072	.507	.520	.665	-.930**	.823*	-0.639	1
		Sig. (bilateral)	0.215	0.614	0.444	0.445	0.138	0.339	0.357	0.511	0.0803	0.4126	0.013	0.458	0.031	0.249	0.283	0.575	0.341	0.425	0.3044	0.304	0.987	0.149	0.007	0.044	0.172		EPM-Time open/ total
	EPM-Time open/ total	Pearson´s correlation	-0.304	-0.035	-0.148	-0.115	-0.3	-0.179	-0.198	-0.038	-0.4401	-0.4238	-0.664	-0.331	-0.423	-0.283	-0.3	-0.198	-0.273	-0.143	0.002926	.003	-.009	-0.216	0.573	-.405	0.623	-.666	1
		Sig. (bilateral)	0.558	0.947	0.78	0.828	0.564	0.735	0.707	0.944	0.3824	0.4023	0.151	0.521	0.403	0.587	0.563	0.707	0.6	0.786	0.9956	0.996	0.24	0.681	0.234	0.425	0.186	0.149		EPM-Distance in closed arms
	EPM-Distance in closed arms	Pearson´s correlation	0.755	0.63	0.682	0.632	0.575	0.686	0.622	0.554	0.6814	0.7449	0.067	.839*	0.293	0.461	0.534	0.593	0.751	0.628	0.5683	.568	.568	0.735	-0.135	.540	-0.733	.101	-.088	1
		Sig. (bilateral)	0.082	0.18	0.136	0.178	0.232	0.132	0.188	0.254	0.1361	0.0893	0.9	0.037	0.573	0.358	0.275	0.215	0.085	0.182	0.2393	0.239	0.578	0.096	0.798	0.268	0.098	0.849	0.868		EPM-Distance in open arms
	EPM-Distance in open arms	Pearson´s correlation	-0.411	-0.211	-0.289	-0.292	-0.472	-0.317	-0.37	-0.27	-0.5333	-0.2881	-0.745	-0.24	-0.486	-0.308	-0.497	-0.337	-0.358	-0.319	-0.2788	-0.279	-0.29	0.499	0.823	-0.437	0.545	-.838*	.858*	.115	1
		Sig. (bilateral)	0.418	0.689	0.579	0.575	0.345	0.541	0.471	0.605	0.2759	0.5798	0.089	0.646	0.328	0.552	0.316	0.514	0.486	0.537	0.5926	0.593	0.635	0.314	0.044	0.386	0.264	0.037	0.029	0.828		EPM-Total distance
	EPM-Total distance	Pearson´s correlation	-0.195	-0.193	-.202	-.239	-0.334	-0.2	-0.293	-0.281	-0.2714	0.001412	-0.55	0.03	-0.243	-0.142	-0.431	-0.294	-0.187	-0.261	-0.2413	-0.241	-0.248	0.722	0.724	-0.117	0.209	-.645	.552	.445	.877*	1
		Sig. (bilateral)	0.711	0.714	0.702	0.649	0.518	0.704	0.573	0.59	0.603	0.9979	0.258	0.955	0.642	0.788	0.393	0.571	0.722	0.617	0.645	0.645	0.148	0.105	0.104	0.826	0.692	0.167	0.256	0.376	0.022		YMT-Duration in novel arm%
	YMT-Duration in novel arm%	Pearson´s correlation	-0.615	-0.627	-.663	-0.692	-0.784	-0.682	-0.734	-0.704	-0.6713	-0.4365	-0.711	-0.445	-0.542	-0.577	-.813*	-0.667	-0.645	-0.705	-0.6596	-0.66	-0.667	0.155	.935*	-0.451	0.578	-.770	.458	-.004	.798	.840*	1
		Sig. (bilateral)	0.194	0.183	0.151	0.128	0.065	0.135	0.097	0.119	0.1443	0.3869	0.113	0.377	0.267	0.231	0.049	0.147	0.167	0.117	0.1541	0.154	0.53	0.77	0.006	0.369	0.229	0.073	0.361	0.994	0.057	0.036		YMT-Novel arm visits%
	YMT-Novel arm visits%	Pearson´s correlation	-0.43	.056	-.003	.029	-0.097	-0.039	0.004	0.056	-0.447	0.05834	-0.056	-0.047	-0.27	0.197	0.003	0.089	-0.131	0.019	-0.3247	-.325	-.325	.061	.121	-.605	.237	-0.387	.207	-.39	.162	-.118	-.08	1
		Sig. (bilateral)	0.395	0.916	0.995	0.957	0.855	0.941	0.994	0.916	0.3745	0.9126	0.916	0.929	0.605	0.709	0.995	0.868	0.804	0.972	0.5301	0.53	0.362	0.909	0.819	0.203	0.651	0.449	0.694	0.444	0.758	0.824	0.88		YMT-Duration in familiar arm%
	YMT-Duration in familiar arm%	Pearson´s correlation	0.41	0.728	0.691	0.688	0.489	0.661	0.633	0.676	0.2787	0.5998	-0.137	0.667	0.009	0.523	0.525	0.648	0.611	0.668	0.4616	.462	.457	.425	.018	.016	-.347	-0.294	0.418	.619	.429	.398	-.061	.379	1
		Sig. (bilateral)	0.419	0.101	0.128	0.131	0.325	0.153	0.177	0.141	0.5927	0.2082	0.796	0.148	0.986	0.287	0.285	0.164	0.197	0.147	0.3567	0.357	0.452	0.401	0.974	0.975	0.501	0.572	0.41	0.19	0.395	0.435	0.909	0.459		YMT-Familiar arm visits%
	YMT-Familiar arm visits%	Pearson´s correlation	-0.306	-0.571	-0.55	-0.588	-0.549	-0.523	-0.61	-0.625	-0.3098	-0.3404	-0.456	-0.319	-0.173	-0.45	-0.692	-.646	-0.473	-0.599	-0.3796	-.38	-.384	.49	.664	.019	.352	-0.389	0.319	0.188	.615	.797	.861*	-.533	-.203	1
		Sig. (bilateral)	0.555	0.236	0.258	0.219	0.259	0.287	0.198	0.184	0.5502	0.5092	0.363	0.538	0.743	0.371	0.128	0.165	0.344	0.209	0.4579	0.458	0.265	0.324	0.15	0.972	0.494	0.446	0.538	0.721	0.193	0.058	0.028	0.277	0.699		YMT-Duration in home arm%
	YMT-Duration in home arm%	Pearson´s correlation	-0.69	-.825*	-.852*	-.839*	-0.762	-.824*	-.859*	-0.799	-0.6525	-0.835*	-0.424	-.848*	-0.276	-0.658	-.881*	-.909*	-.855*	-.849*	0.5389	-.539	-.543	.560	.584	-.269	.827*	-0.345	.483	-.52	.485	.357	.654	-.238	-.535	.700	1
		Sig. (bilateral)	0.13	0.043	0.031	0.037	0.078	0.044	0.028	0.057	0.1601	0.0388	0.402	0.033	0.596	0.156	0.021	0.012	0.03	0.033	0.2699	0.27	0.165	0.248	0.224	0.606	0.042	0.503	0.332	0.29	0.329	0.488	0.159	0.65	0.274	0.121		YMT-Home arm visits%
	YMT-Home arm visits%	Pearson´s correlation	-0.523	-0.462	-0.539	-0.55	-0.708	-0.63	-0.544	-0.511	-0.5929	-0.4895	-0.513	-0.501	-0.759	-0.757	-0.459	-.314	-.520	-.531	-.6425	-.643	-.647	-.480	.524	-.692	.397	-0.451	-0.228	-0.375	-.038	-.077	.381	.079	-.472	.114	.168	1
		Sig. (bilateral)	0.287	0.356	0.269	0.258	0.115	0.18	0.265	0.3	0.2148	0.3244	0.298	0.311	0.08	0.081	0.36	0.544	0.29	0.278	0.1688	0.169	0.057	0.335	0.286	0.128	0.436	0.369	0.664	0.463	0.943	0.884	0.456	0.881	0.344	0.83	0.75		YMT-Total arm entries
	YMT-Total arm entries	Pearson´s correlation	0.736	0.725	0.781	0.779	.828*	.835*	0.763	0.737	0.7305	0.6819	0.385	0.745	0.635	0.781	0.668	.598	.766	.762	.795	.795	.797	.760	-.488	.669	-.594	-0.353	0.193	0.663	0.065	.160	.388	-.106	.703	-.158	-.428	-.920**	1
		Sig. (bilateral)	0.095	0.103	0.067	0.068	0.042	0.038	0.078	0.095	0.0992	0.1357	0.451	0.089	0.175	0.067	0.147	0.21	0.076	0.078	0.0586	0.059	0.103	0.079	0.326	0.146	0.214	0.493	0.714	0.151	0.902	0.762	0.447	0.841	0.119	0.765	0.397	0.009		YMT-Total duration
	YMT-Total duration	Pearson´s correlation	-0.735	-0.42	-0.541	-0.531	-0.77	-0.642	-0.56	-0.468	-0.841*	-0.5315	-0.681	-0.56	-.899*	-0.677	-0.521	-.328	-.607	-.528	-.717	-.717	-.725	-.199	.707	-.963**	.633	-0.764	0.184	-0.494	0.314	.092	.481	.513	-.142	.029	.219	0.844*	-.796	1
		Sig. (bilateral)	0.096	0.407	0.267	0.278	0.073	0.169	0.247	0.349	0.0361	0.2778	0.136	0.248	0.015	0.14	0.289	0.526	0.2011	0.282	0.1089	0.109	0.031	0.706	0.116	0.002	0.177	0.077	0.727	0.319	0.545	0.862	0.334	0.298	0.788	0.957	0.677	0.034	0.058		YMT-AAR
	YMT-AAR	Pearson´s correlation	.596	0.764	.717	0.76	0.681	0.711	0.728	.820*	0.5092	0.2402	0.139	0.371	0.259	0.413	0.697	.650	.618	.749	.856*	.856*	.853**	-.569	-.481	.290	-.241	0.249	0.38	0.223	-0.036	-0.241	-.600	.053	.547	-.488	-.343	-.677	.735	-.494	1
		Sig. (bilateral)	0.212	0.077	0.108	0.08	0.137	0.113	0.101	0.045	0.3022	0.6467	0.793	0.469	0.62	0.415	0.124	0.162	0.191	0.087	0.0297	0.030	0.009	0.239	0.335	0.578	0.646	0.634	0.457	0.672	0.946	0.646	0.208	0.921	0.261	0.327	0.506	0.139	0.096	0.32		Neuron loss-PFC
	Neuron loss-PFC	Pearson´s correlation	0.699	0.431	0.524	0.538	0.771	0.603	0.585	0.518	0.811	0.3657	0.776	0.393	.823*	0.561	0.621	.395	0.568	0.546	0.7331	.733	.742	-.820*	-.912*	.839*	-.572	0.593	-0.368	0.169	-0.663	-.563	-.793	-.416	-.104	-.824	-.298	-.651	.567	-.868*	0.56	1
		Sig. (bilateral)	0.122	0.393	0.285	0.271	0.073	0.205	0.223	0.293	0.0502	0.4706	0.069	0.441	0.044	0.247	0.189	0.439	0.24	0.263	0.0973	0.097	0.002	0.046	0.011	0.037	0.236	0.215	0.473	0.748	0.151	0.245	0.06	0.413	0.845	0.044	0.566	0.161	0.24	0.025	0.248		Neuron loss-DG
	Neuron loss-DG	Pearson´s correlation	.865*	.923**	.913*	.933**	.875*	.901*	.931**	.960**	0.7915	0.5124	0.335	0.642	0.376	0.527	.934**	.882*	.874*	.935**	.963**	.963**	.963*	-.429	-.697	.479	-.614	0.485	-0.049	0.444	-0.372	-.406	-.781	-.111	.486	-.852*	-.665	-.549	.712	-.575	.880*	.687	1
		Sig. (bilateral)	0.026	0.009	0.011	0.007	0.023	0.014	0.007	0.002	0.0607	0.2987	0.516	0.169	0.462	0.283	0.006	0.02	0.023	0.006	0.002	0.002	0.021	0.396	0.124	0.336	0.194	0.33	0.927	0.377	0.467	0.424	0.067	0.834	0.328	0.031	0.15	0.259	0.112	0.233	0.021	0.131		Angiectasis-PFC
	Angiectasis-PFC	Pearson´s correlation	.912*	.963**	.995**	.991**	.954**	.997**	.996**	.962**	0.866*	0.823*	0.448	.902*	0.488	0.752	.975**	.947**	.989**	.992**	.875*	.875*	.878*	-.552	-.685	.557	-0.841*	0.468	-0.209	0.674	-0.347	-.236	-.699	-.024	.649	-.839*	-.856*	-.573	.794	-.597	.697	.583	.907*	1
		Sig. (bilateral)	0.011	0.002	3.122e-05	1.169E-04	0.003	1.152e-05	2.131e-05	0.002	0.0258	0.0444	0.374	0.014	0.327	0.085	0.001	0.004	1.779E-04	9.59e-05	0.0244	0.022	0.015	0.256	0.133	0.251	0.036	0.35	0.691	0.142	0.5	0.652	0.122	0.964	0.163	0.037	0.03	0.234	0.06	0.211	0.124	0.225	0.013		Angiectasis-DG
	Angiectasis-DG	Pearson´s correlation	.980**	0.781	.863*	.846*	.935**	.905*	.872*	0.794	0.993**	0.7503	0.576	.832*	0.698	0.692	.854*	.751	.921**	.851*	.894*	.894*	.900**	-.697	-.757	.848*	-.883*	0.696	-0.339	0.72	-0.445	-.207	-.642	-.431	.365	-.859*	-.645	-.637	.789	-.843*	.578	.786	.827*	.893*	1
		Sig. (bilateral)	0.001	0.066	0.027	0.034	0.006	0.013	0.024	0.059	1e-05	0.0858	0.232	0.04	0.123	0.127	0.03	0.085	0.009	0.032	0.0161	0.016	0.005	0.124	0.082	0.033	0.02	0.125	0.511	0.107	0.376	0.695	0.17	0.394	0.477	0.028	0.167	0.174	0.062	0.035	0.23	0.064	0.042	0.017		Inflammatory cells infiltration-PFC
	Inflammatory cells infiltration-PFC	Pearson´s correlation	.964**	.935**	.969**	.967**	.954**	.975**	.978**	.947**	0.922**	0.734	0.461	.836*	0.517	0.669	.970**	.915*	.977**	.971**	.941**	.941**	.944*	-.574	-.737	.638	-.829*	0.565	-0.24	0.65	-0.424	-.306	-.738	-.197	.516	-.799	-.780	-.567	.769	-.672	.724	.695	.947**	.977**	.943**	1
		Sig. (bilateral)	0.002	0.006	0.001	0.002	0.003	0.001	0.001	0.004	0.0089	0.0967	0.358	0.038	0.293	0.146	0.001	0.011	0.001	0.001	0.0051	0.005	0.013	0.234	0.095	0.173	0.041	0.243	0.647	0.162	0.402	0.556	0.094	0.708	0.295	0.057	0.067	0.24	0.074	0.144	0.104	0.126	0.004	0.001	0.005		Inflammatory cells infiltration-DG
	Inflammatory cells infiltration-DG	Pearson´s correlation	.883*	0.67	0.738	0.744	.878*	0.785	0.777	0.73	0.923**	0.4956	0.639	0.578	0.712	0.571	0.798	.634	.774	.752	.901*	.900*	.906*	-.725	-.872*	.819*	-.701	.829*	-0.318	0.406	-0.594	-.475	-.796	-.443	.119	-.424	-.482	-.632	.675	-.850*	.676	.945**	.857*	.774	.918*	.876*	1
		Sig. (bilateral)	0.02	0.145	0.094	0.09	0.022	0.064	0.069	0.1	0.0087	0.3175	0.172	0.229	0.112	0.236	0.057	0.176	0.071	0.085	0.0144	0.014	0.042	0.103	0.023	0.046	0.121	0.042	0.539	0.425	0.214	0.341	0.058	0.379	0.823	0.402	0.333	0.178	0.141	0.032	0.141	0.004	0.029	0.071	0.01	0.02		Granular cells-PFC
	Granular cells-PFC	Pearson´s correlation	-.872*	-0.693	-0.773	-0.775	-.913*	-.816*	-.821*	-0.745	-0.932**	-0.621	-0.751	-0.664	-0.726	-0.66	-.864*	-.706	-.818*	-.787	-.820*	-.820*	-.828*	.823*	.948**	-0.778	.812*	-.875*	0.52	-0.385	0.744	.593	.885*	.302	-.112	-.848*	.657	.527	-.594	.764	-.564	-.908*	-.829*	-.818*	-.907*	-.888*	-.960**	1
		Sig. (bilateral)	0.024	0.127	0.071	0.07	0.011	0.048	0.045	0.089	0.0068	0.1882	0.085	0.151	0.102	0.154	0.027	0.117	0.047	0.063	0.0455	0.046	0.065	0.044	0.004	0.069	0.05	0.023	0.29	0.451	0.09	0.215	0.019	0.561	0.833	0.033	0.156	0.282	0.214	0.077	0.243	0.012	0.041	0.047	0.013	0.018	0.002		Pyramidal cells-PFC
	Pyramidal cells-PFC	Pearson´s correlation	-.813*	-0.654	-0.7	-0.708	-0.793	-0.713	-0.755	-0.708	-0.839*	-0.4497	-0.621	-0.518	-0.531	-0.441	-.831*	-.698	-.737	-.727	-.7772	-.777	-.783	0.687	.892*	-0.623	0.708	-.820*	0.553	-0.26	.816*	.720	.897*	.326	.025	-.276	.628	.301	-.39	.592	-.526	-.844*	-.817*	-.732	-.807*	-.829*	-.912*	.958**	1
		Sig. (bilateral)	0.049	0.159	0.122	0.115	0.06	0.112	0.083	0.116	0.0366	0.3709	0.189	0.292	0.279	0.382	0.041	0.123	0.094	0.102	0.0609	0.069	0.051	0.132	0.017	0.187	0.116	0.046	0.255	0.619	0.048	0.107	0.015	0.528	0.963	0.596	0.181	0.562	0.445	0.216	0.284	0.035	0.047	0.098	0.052	0.041	0.011	0.003
	Granular cells-DG	Pearson´s correlation	-0.793	-0.662	-0.746	-0.736	-.849*	-.817*	-0.736	-0.679	-0.822*	-0.6911	-0.495	-0.748	-0.75	-0.779	-0.654	-.546	-.767	-.724	-.805*	-.805*	-.809*	0.596	.571	-.816*	0.669	-0.504	-0.046	-0.687	.059	-.112	.414	.283	-.551	-.658	.396	.916*	-.975**	.904*	-.655	-.681	-.690	-.773	-.863*	-.782	-.763	.680	.477
		Sig. (bilateral)	0.06	0.152	0.089	0.095	0.033	0.047	0.096	0.138	0.0448	0.1284	0.319	0.087	0.086	0.068	0.159	0.262	0.075	0.104	0.0534	0.053	0.044	0.212	0.236	0.048	0.146	0.308	0.932	0.132	0.911	0.833	0.415	0.586	0.257	0.156	0.437	0.01	0.001	0.013	0.158	0.137	0.129	0.071	0.027	0.066	0.078	0.137	0.339
	Apoptotic cells-PFC	Pearson´s correlation	.830*	0.639	0.735	0.74	.925**	.803*	0.782	0.702	0.918**	0.6188	.804*	0.644	.839*	0.744	.802*	.616	.773	.747	.815*	.815*	.824*	-.868*	-.948**	.848*	-0.764	.889*	-0.41	0.368	-0.647	-.506	-.844*	-.285	.146	-.881*	-.553	-.697	.703	-.870*	.609	.952**	.796	.788	.902*	.851*	.963**	-.972**	-.877*
		Sig. (bilateral)	0.041	0.172	0.096	0.093	0.008	0.055	0.066	0.12	0.0098	0.1903	0.054	0.167	0.037	0.09	0.055	0.193	0.071	0.088	0.0483	0.048	0.031	0.025	0.004	0.033	0.077	0.018	0.419	0.474	0.165	0.306	0.035	0.584	0.782	0.021	0.255	0.124	0.119	0.024	0.199	0.003	0.058	0.063	0.014	0.032	0.002	0.001	0.022
	Apoptotic cells-DG	Pearson´s correlation	.843*	0.732	.813*	.821*	.964**	.869*	.856*	0.789	0.908*	0.6714	0.768	0.702	0.791	0.791	.868*	.706	.831*	.826*	.845*	.845*	.853*	-.832*	-.936**	0.781	-0.775	.821*	-0.352	0.392	-0.602	-.496	-.869*	-.166	.275	-.909*	-.637	-.715	.750	-.823*	.680	.904*	.852*	.857*	.902*	.896*	.943**	-.964**	-.864*
		Sig. (bilateral)	0.035	0.098	0.049	0.045	0.002	0.024	0.03	0.062	0.0122	0.1443	0.075	0.12	0.061	0.061	0.025	0.117	0.041	0.043	0.034	0.034	0.018	0.04	0.006	0.067	0.07	0.045	0.493	0.442	0.206	0.317	0.025	0.754	0.597	0.012	0.173	0.11	0.086	0.044	0.137	0.013	0.031	0.029	0.014	0.01	0.005	0.002	0.026
	Thickness of granular cells-DG	Pearson´s correlation	-0.746	-0.541	-0.652	-0.645	-.841*	-0.709	-0.71	-0.589	-0.861*	-0.6661	-.881*	-0.643	-0.78	-0.704	-0.77	-.598	-.720	-.662	-.615	-.615	-.627	.924**	.965**	-0.755	.839*	-.924**	0.721	-0.293	.855*	.649	.867*	.210	.014	-.855*	.678	.419	-.449	.688	-.331	-.848*	-.648	-.714	-.808*	-.760	-.844*	.952**	.898*
		Sig. (bilateral)	0.089	0.267	0.161	0.166	0.036	0.115	0.114	0.218	0.0278	0.1486	0.02	0.168	0.067	0.118	0.073	0.21	0.107	0.152	0.1934	0.193	0.019	0.008	0.002	0.083	0.037	0.008	0.106	0.573	0.03	0.163	0.025	0.69	0.979	0.03	0.139	0.408	0.372	0.131	0.522	0.033	0.164	0.111	0.052	0.08	0.034	0.003	0.015
	Caspase-1-PFC	Pearson´s correlation	.901*	.895*	.949**	.951**	.992**	.973**	.971**	.922**	0.9049*	0.7837	0.618	.839*	0.632	0.798	.969**	.881*	.950**	.955**	.881*	.880*	.886*	-0.703	-.834*	0.656	-.840*	0.646	-0.3	0.545	-0.498	-.395	-.822*	-.055	.497	-.849*	-.807*	-.637	.781	-.696	.709	.743	.914*	.971**	.915*	.972**	.870*	-.915*	-.826*
		Sig. (bilateral)	0.014	0.016	0.004	0.004	1.069E-04	0.001	0.001	0.009	0.013	0.065	0.191	0.037	0.178	0.057	0.001	0.02	0.004	0.003	0.0206	0.021	0.021	0.119	0.039	0.157	0.036	0.165	0.563	0.264	0.314	0.438	0.045	0.917	0.316	0.033	0.052	0.174	0.067	0.124	0.114	0.091	0.011	0.001	0.01	0.001	0.024	0.01	0.043
	Caspase-1-DG	Pearson´s correlation	0.741	.878*	.886*	.912*	.897*	.902*	.903*	.922**	0.7086	0.5883	0.432	0.663	0.499	0.726	.874*	.804*	.820*	.904*	.878*	.878*	.880*	-0.497	-.690	0.47	-0.56	0.44	0.084	0.383	-0.234	-0.307	-.748	.130	.630	-.298	-.628	-.755	.845*	-.617	.914*	.654	.924**	.889*	.754	.874*	.768	-.747	-.649
		Sig. (bilateral)	0.092	0.021	0.019	0.011	0.015	0.014	0.014	0.009	0.115	0.2194	0.392	0.151	0.314	0.102	0.023	0.054	0.046	0.013	0.0213	0.021	0.021	0.316	0.129	0.347	0.248	0.383	0.874	0.454	0.656	0.554	0.087	0.806	0.18	0.566	0.182	0.082	0.034	0.192	0.011	0.159	0.008	0.018	0.083	0.023	0.074	0.088	0.163
[truncated: 6 more columns]
